# Supplementary material for: Evaluating the Effects of Managed Free-Roaming Cat Populations on Prey Through Stable Isotope Analysis: A Pilot Study from British Columbia, Canada
Source: Animals (Basel). 2025 Nov 4;15(21):3204. doi: 10.3390/ani15213204 (PMC12606756; doi:10.3390/ani15213204)
Supplement: Supplementary file 1 [file animals-15-03204-s001.zip]

Archive with 13 entries (12 files):
- .DS_Store
- Supplementary Material S1.xlsx
- Supplementary Material S2.xls
- Supplementary Material S3.pdf
- Supplementary Material S4.pdf
- Supplementary Material S5.xlsx
- Supplementary Material S6/
- Supplementary Material S6/cg_G1_STATS.csv
- Supplementary Material S6/CN.csv
- Supplementary Material S6/G1_R2_17.csv
- Supplementary Material S6/G2.csv
- Supplementary Material S6/NS.csv
- Supplementary Material S6/sterilization.csv
