# Supplementary material for: Evaluating the Effects of Managed Free-Roaming Cat Populations on Prey Through Stable Isotope Analysis: A Pilot Study from British Columbia, Canada
Source: Animals (Basel). 2025 Nov 4;15(21):3204. doi: 10.3390/ani15213204 (PMC12606756; doi:10.3390/ani15213204)
Supplement: Supplementary file 1 [file animals-15-03204-s001.zip › Supplementary Material S1.xlsx]

## Sheet: Sheet1
Group	Sample ID	TK id	Name	Sex	Birthdate	Sterilization	Colony	Fur collected on	Started feeding on	Primary diet (at time of fur collection)	Prior known diet	d13C	d15N	d34S
Indoor cats (control group)	3717	1204	Bartlett	Male	2012-06-21	2012-09-20	N/A	2023-03-03	2012-06-21	RC Urinary+Aging+Calm kibble	N/A	-18.3013	6.27652	-0.650199
	3718	1202	Bunny	Female	2012-06-21	2012-09-20	N/A	2023-03-03	2012-06-21	RC Urinary+Aging+Calm kibble	N/A	-18.0918	6.3643	-0.03
	3719	1206	Harrison	Male	2013-04-12	2013-11-27	N/A	2023-03-05	2013-04-12	Royal Canin HP	N/A	-19.3097	5.35403	0.425714
	3720	1207	Izzy	Female	2009-01-10	2010-04-12	N/A	2023-03-05	2009-01-10	Royal Canin HP + Temptations	N/A	-18.7797	6.26211	0.956842
	3721	1208	Bear	Male	2007-09-23	2007-12-12	N/A	2023-02-28	2007-09-23	RC Urinary + Gastro Fibre Response	N/A	-17.0177	7.18427	-0.119266
	3722	373	Cassidy	Male	2015-07-04	2015-10-01	N/A	2023-03-03	2015-09-05	RC Urinary+Satiety+Calm canned	N/A	-17.075	7.07654	0.874443
	3723	1203	Pantsaroo	Male	2012-06-21	2012-09-20	N/A	2023-03-03	2012-06-21	RC Urinary+Aging+Calm kibble	N/A	-18.1024	6.17581	0.338961
	3724	574	Ryker	Male	2016-03-19	2019-03-19	N/A	2023-03-05	2018-03-19	RC Urinary Calm canned	N/A	-20.95	5.87557	2.53213
	3725	982	Parker	Male	2021-11-07	2022-01-11	N/A	2023-03-05	2021-11-07	Royal Canin HP	N/A	-19.4387	5.76384	-0.00945799
	3726	983	Draper	Male	2021-11-07	2022-01-11	N/A	2023-03-05	2021-11-07	Royal Canin HP	N/A	-19.6623	4.95002	-0.204647
	3727	485	Aura	Female	2018-04-22	2018-08-23	N/A	2023-03-03	2018-04-22	Blue Buffalo Urinary Kibble	N/A	-20.5224	5.94229	0.0326255
Group 1	3728	1080	Vienna	Female	2018-01-20	2023-01-20	Lower	2023-01-20	2023-01-09	Purina Cat Chow	Raw farm animal feed	-19.0249	10.9645	10.6467
	3729	1100	Eastmont	Female	2018-07-13	2023-01-13	Lower	2023-01-13	2023-01-09	Purina Cat Chow	Raw farm animal feed	-18.8444	10.7478	10.8816
	3730	1091	Huntsville	Female	2021-01-13	2023-01-13	Lower	2023-01-13	2023-01-09	Purina Cat Chow	Raw farm animal feed	-18.7591	11.3192	12.121
	3731	1103	Rocklin	Male	2016-01-20	2023-01-20	Lower	2023-01-20	2023-01-09	Purina Cat Chow	Raw farm animal feed	-19.0027	10.9323	11.1826
	3732	1099	Echelon	Female	2020-01-20	2023-01-20	Lower	2023-01-20	2023-01-09	Purina Cat Chow	Raw farm animal feed	-18.7966	10.8805	11.7787
	3733	1096	Edmonds	Male	2018-01-12	2023-01-12	Lower	2023-01-12	2023-01-09	Purina Cat Chow	Raw farm animal feed	-18.754	10.6227	11.1129
	3734	1098	Rotterdam	Male	2021-01-12	2023-01-12	Lower	2023-01-12	2023-01-09	Purina Cat Chow	Raw farm animal feed	-19.083	10.7055	10.9631
	3735	1090	Towson	Male	2018-01-12	2023-01-12	Lower	2023-01-12	2023-01-09	Purina Cat Chow	Raw farm animal feed	-18.506	11.1444	12.4524
	3736	1083	Salisbury	Female	2019-02-07	2023-02-07	Lower	2023-02-07	2023-01-09	Purina Cat Chow	Raw farm animal feed	-18.6146	10.2642	10.6794
	3737	1143	Coronado	Male	2018-02-01	2023-02-08	Upper	2023-02-08	2023-01-09	Purina Cat Chow	Combo of cat food + raw	-18.4389	8.83072	7.68568
	3738	1128	Eureka	Female	2019-02-14	2023-02-14	Upper	2023-02-14	2023-01-09	Purina Cat Chow	Combo of cat food + raw	-18.5853	8.85802	1.43
	3780	1137	Roxobel	Female	2020-08-01	2023-02-02	Upper	2023-02-02	2023-01-09	Purina Cat Chow	Combo of cat food + raw	-18.3999	8.55556	0.322041
	3781	1190	Ensley	Female	2016-02-01	2023-02-02	Upper	2023-02-02	2023-01-09	Purina Cat Chow	Combo of cat food + raw	-23.2295	7.74743	2.85998
	3782	1136	Rockport	Male	2020-02-01	2023-02-02	Upper	2023-02-02	2023-01-09	Purina Cat Chow	Combo of cat food + raw	-18.5273	8.14014	-0.857008
	3783	1158	Carson	Male	2018-02-01	2023-02-03	Upper	2023-02-03	2023-01-09	Purina Cat Chow	Combo of cat food + raw	-17.4866	9.56445	8.91914
	3784	1095	Elmhurst	Male	2019-01-26	2023-01-26	Lower	2023-01-26	2023-01-09	Purina Cat Chow	Raw farm animal feed	-18.5283	11.0321	11.4
	3785	1119	Mansfield	Male	2021-01-26	2023-01-26	Lower	2023-01-26	2023-01-09	Purina Cat Chow	Raw farm animal feed	-18.9285	10.4814	10.9628
	3786	1107	Sandy	Female	2019-01-25	2023-01-25	Lower	2023-01-25	2023-01-09	Purina Cat Chow	Raw farm animal feed	-18.8127	10.6945	11.698
	3787	1115	Seattle	Female	2022-01-25	2023-01-25	Middle	2023-01-25	2023-01-09	Purina Cat Chow	Raw farm animal feed	-18.8702	11.1954	12.2455
	3788	1088	Dubuque	Male	2017-01-26	2023-01-26	Middle	2023-01-26	2021-01-09	Purina Cat Chow	Raw farm animal feed	-19.3013	10.7308	11.3027
	3789	1084	Modesto	Male	2015-01-20	2023-01-20	Lower	2023-01-20	2023-01-09	Purina Cat Chow	Raw farm animal feed	-19.0165	8.78249	5.84
	3790	1114	Elmont	Male	2013-01-20	2023-01-20	Lower	2023-01-20	2023-01-09	Purina Cat Chow	Raw farm animal feed	-18.8974	10.961	12.2019
	3791	1102	Elizabeth	Female	2017-01-25	2023-01-25	Lower	2023-01-25	2023-01-09	Purina Cat Chow	Raw farm animal feed	-19.1363	10.7408	11.7388
	3792	1194	Sedalia	Female	2021-02-01	2023-02-08	Upper	2023-02-08	2023-01-09	Purina Cat Chow	Combo of cat food + raw	-19.2809	9.31121	4.88644
	3793	1081	Vidalia	Female	2019-02-01	2023-02-13	Lower	2023-02-13	2023-01-09	Purina Cat Chow	Raw farm animal feed	-18.6625	10.5869	12.1048
	3794	1193	Redondo	Male	2020-02-01	2023-02-07	Upper	2023-02-07	2021-01-09	Purina Cat Chow	Combo of cat food + raw	-18.7912	8.25169	1.25
	3795	1192	Honolulu	Female	2022-02-07	2023-02-07	Upper	2023-02-07	2021-01-09	Purina Cat Chow	Combo of cat food + raw	-17.6382	8.4579	5.16282
	3796	1145	Melrose	Female	2021-02-01	2023-02-08	Upper	2023-02-08	2023-01-09	Purina Cat Chow	Combo of cat food + raw	-17.5614	8.01864	3.10662
	3797	1140	Rialto	Male	2019-02-03	2023-02-03	Upper	2023-02-03	2023-01-09	Purina Cat Chow	Combo of cat food + raw	-18.354	8.67876	2.31698
	3798	1171	Chino	Male	2018-02-01	2023-02-03	Upper	2023-02-03	2023-01-09	Purina Cat Chow	Combo of cat food + raw	-18.4391	10.5685	12.0345
	3830	1082	Salina	Female	2019-02-07	2023-02-07	Lower	2023-02-07	2023-01-09	Purina Cat Chow	Raw farm animal feed	-18.3943	10.3234	11.0054
	3831	1076	Carlton	Male	2022-02-15	2023-02-06	Lower	2023-02-06	2023-01-09	Purina Cat Chow	Raw farm animal feed	-18.7484	10.9069	9.17331
	3832	1085	Casper	Male	2022-09-01	2023-02-01	Lower	2023-02-01	2023-01-09	Purina Cat Chow	Raw farm animal feed	-18.9888	9.87237	7.59602
	3833	1176	Havana	Female	2022-08-14	2023-03-14	Upper	2023-03-14	2023-01-09	Purina Cat Chow	Combo of cat food + raw	-17.7356	8.24582	4.46
	3834	1133	Orinda	Female	2020-09-01	2023-05-24	Upper	2023-05-24	2023-01-09	Purina Cat Chow	Combo of cat food + raw	-17.4488	6.38989	NA
	3835	1170	Mesquite	Male	2022-03-22	2023-03-22	Upper	2023-03-22	2023-01-09	Purina Cat Chow	Combo of cat food + raw	-18.0384	8.21053	3.38944
	3836	1196	El Jefe	Male	2018-03-06	2023-03-06	Lower	2023-03-06	2023-01-09	Purina Cat Chow	Raw farm animal feed	-21.2234	8.10991	1.15335
	3837	1173	Sattley	Female	2021-06-01	2023-06-01	Middle	2023-06-01	2023-01-09	Purina Cat Chow	Raw farm animal feed	-17.0859	7.35873	5.19885
	3838	1127	Elkridge	Male	2019-03-14	2023-03-14	Upper	2023-03-14	2023-01-09	Purina Cat Chow	Combo of cat food + raw	-18.6321	10.3005	10.6726
	3839	1144	Manlius	Male	2018-03-28	2023-02-28	Upper	2023-02-28	2023-01-09	Purina Cat Chow	Combo of cat food + raw	-16.7491	7.64579	3.78106
	3840	1097	Smyrna	Female	2019-02-22	2023-02-22	Lower	2023-02-22	2023-01-09	Purina Cat Chow	Raw farm animal feed	-18.2167	10.1999	11.5854
	3841	1094	Durham	Female	2019-02-01	2023-02-22	Lower	2023-02-22	2023-01-09	Purina Cat Chow	Raw farm animal feed	-19.2461	10.8056	11.7059
	3842	1101	Searcy	Female	2018-01-20	2023-01-20	Lower	2023-01-20	2023-01-09	Purina Cat Chow	Raw farm animal feed	-18.6093	10.8394	12.4631
	3855	1195	Horsham	Male	2016-02-24	2023-02-24	Middle	2023-02-24	2023-01-09	Purina Cat Chow	Raw farm animal feed	-18.7328	10.9806	12.2729
	3856	1141	Hastings	Male	2019-03-28	2023-02-28	Upper	2023-02-28	2023-01-09	Purina Cat Chow	Combo of cat food + raw	-17.9703	8.49802	3.12201
	3857	1164	Hamburg	Male	2021-04-19	2023-04-19	Upper	2023-04-19	2023-01-09	Purina Cat Chow	Combo of cat food + raw	-18.292	8.0538	0.1
	3858	1211	Carney	Male	2021-04-19	2023-04-19	Lower	2023-04-19	2023-01-09	Purina Cat Chow	Raw farm animal feed	-18.5509	10.5703	10.1153
	3859	1156	CJasper	Male	2021-04-19	2023-04-19	Upper	2023-04-19	2023-01-09	Purina Cat Chow	Combo of cat food + raw	-17.3953	8.85281	7.39364
	3860	1086	Chillum	Male	2019-04-05	2023-04-05	Middle	2023-04-05	2023-01-09	Purina Cat Chow	Raw farm animal feed	-18.453	10.6018	11.2302
	3861	1182	Haysville	Male	2022-03-22	2023-03-22	Upper	2023-03-22	2023-01-09	Purina Cat Chow	Combo of cat food + raw	-19.6938	9.45267	4.48682
	3862	1183	Mather	Male	2020-04-05	2023-04-05	Upper	2023-04-05	2023-01-09	Purina Cat Chow	Combo of cat food + raw	-18.1926	8.54001	4.18
	3863	1189	Rouse	Male	2022-08-22	2023-03-22	Upper	2023-03-22	2023-01-09	Purina Cat Chow	Combo of cat food + raw	-19.825	9.57226	2.26353
	3864	1178	Holbrook	Male	2020-03-14	2023-03-14	Upper	2023-03-14	2023-01-09	Purina Cat Chow	Combo of cat food + raw	-17.8705	9.13034	4.87124
	3865	1089	Tupelo	Male	2022-08-01	2023-02-09	Lower	2023-02-09	2023-01-09	Purina Cat Chow	Raw farm animal feed	-19.0132	10.6744	7.72319
	3866	1205	Hammond	Male	2020-03-06	2023-03-06	Lower	2023-03-06	2023-01-09	Purina Cat Chow	Raw farm animal feed	-17.3268	6.58477	0.666114
	3867	1087	Cumberland	Male	2018-03-06	2023-03-06	Lower	2023-03-06	2023-01-09	Purina Cat Chow	Raw farm animal feed	-18.4408	11.0516	11.21
	3868	1161	Marysville	Female	2020-02-16	2023-02-16	Upper	2023-02-16	2023-01-09	Purina Cat Chow	Combo of cat food + raw	-18.6293	8.606	2.18861
	3869	1075	Camden	Female	2022-09-01	2023-02-09	Lower	2023-02-09	2023-01-09	Purina Cat Chow	Raw farm animal feed	-18.7374	10.6668	7.24884
	3993	1073	Eagan	Male	2022-09-01	2023-02-01	Lower	2023-02-01	2023-01-09	Purina Cat Chow	Raw farm animal feed	-18.9255	11.2392	8.38223
	3994	1191	Troy	Male	2018-02-07	2023-02-07	Upper	2023-02-07	2023-01-09	Purina Cat Chow	Combo of cat food + raw	-18.5041	11.029	11.1055
	3995	1138	Racine	Female	2021-03-28	2023-02-28	Upper	2023-02-28	2023-01-09	Purina Cat Chow	Combo of cat food + raw	-17.9768	7.87078	2
	3996	1125	Encinitas	Female	2021-02-01	2023-02-22	Upper	2023-02-22	2023-01-09	Purina Cat Chow	Combo of cat food + raw	-19.0291	9.32708	3.47379
	3997	1130	Howard	Male	2016-02-21	2023-02-21	Upper	2023-02-21	2023-01-09	Purina Cat Chow	Combo of cat food + raw	-17.8968	6.44678	0.03
	3998	1157	El Paso	Male	2015-02-24	2023-02-24	Upper	2023-02-24	2023-01-09	Purina Cat Chow	Combo of cat food + raw	-18.1396	8.32486	4.01875
	3999	1113	Selma	Female	2019-02-01	2023-02-22	Middle	2023-02-22	2023-01-09	Purina Cat Chow	Raw farm animal feed	-18.29	10.7881	11.0028
	4000	1197	Richfield	Male	2016-02-24	2023-02-24	Middle	2023-02-24	2023-01-09	Purina Cat Chow	Raw farm animal feed	-20.2163	10.409	8.28184
	4001	1168	Enid	Female	2021-09-01	2023-02-16	Lower	2023-02-16	2023-01-09	Purina Cat Chow	Raw farm animal feed	-18.8065	10.9174	11.6647
	4002	1124	Eau Claire	Female	2020-02-01	2023-02-22	Upper	2023-02-22	2023-01-09	Purina Cat Chow	Combo of cat food + raw	-18.066	9.34646	6.94639
	4003	1104	Seeley	Female	2019-02-01	2023-02-16	Lower	2023-02-16	2023-01-09	Purina Cat Chow	Raw farm animal feed	-18.4487	10.9628	11.7741
	4004	1079	Reston	Male	2022-09-01	2023-02-09	Lower	2023-02-09	2023-01-09	Purina Cat Chow	Raw farm animal feed	-19.03	10.6475	8.17979
Run 2	4146	1150	Nixa	Female	2022-11-01	2023-06-08	Upper	2023-10-20	2023-01-09	Purina Cat Chow	Purina Cat Chow	-17.06	6.04	2.91
	4147	1173	Sattley	Female	2021-06-01	2023-06-01	Middle	2023-10-18	2023-01-08	Purina Cat Chow	Purina Cat Chow	-17.15	5.99	1.54
	4082	1096	Edmonds	Male	2018-01-12	2023-01-12	Lower	2023-01-12	2023-01-09	Purina Cat Chow	Raw farm animal feed	-17.11	6.12	1.56
	4083	1099	Echelon	Female	2020-01-20	2023-01-20	Lower	2023-01-20	2023-01-09	Purina Cat Chow	Raw farm animal feed	-17.2172	6.41727	2.04
	4084	1098	Rotterdam	Male	2021-01-12	2023-01-12	Lower	2023-01-12	2023-01-09	Purina Cat Chow	Raw farm animal feed	-17.7838	6.46338	1.61405
	4085	1104	Seeley	Female	2019-02-01	2023-02-16	Lower	2023-02-16	2023-01-09	Purina Cat Chow	Raw farm animal feed	-16.8151	6.26557	1.79309
	4086	1090	Towson	Male	2018-01-12	2023-01-12	Lower	2023-01-12	2023-01-09	Purina Cat Chow	Raw farm animal feed	-17.0707	6.09085	1.85074
	4087	1097	Smyrna	Female	2019-02-22	2023-02-22	Lower	2023-02-22	2023-01-09	Purina Cat Chow	Raw farm animal feed	-17.01	6.27	2.14
	4088	1100	Eastmont	Female	2018-07-13	2023-01-13	Lower	2023-01-13	2023-01-09	Purina Cat Chow	Raw farm animal feed	-17.1891	6.28227	1.89809
	4089	1137	Roxobel	Female	2020-08-01	2023-02-02	Upper	2023-02-02	2023-01-09	Purina Cat Chow	Combo of cat food + raw	-16.8927	6.2572	1.74581
	4090	1095	Elmhurst	Male	2019-01-26	2023-01-26	Lower	2023-01-26	2023-01-09	Purina Cat Chow	Raw farm animal feed	-16.9587	6.34443	1.32907
	4091	1156	CJasper	Male	2021-04-19	2023-04-19	Upper	2023-04-19	2023-01-09	Purina Cat Chow	Combo of cat food + raw	-16.5195	6.05864	2.12811
	4092	1183	Mather	Male	2020-04-05	2023-04-05	Upper	2023-04-05	2023-01-09	Purina Cat Chow	Combo of cat food + raw	-16.99	6.05	1.54
	4093	1080	Vienna	Female	2018-01-20	2023-01-20	Lower	2023-01-20	2023-01-09	Purina Cat Chow	Raw farm animal feed	-17.2579	6.62189	1.918
	4094	1094	Durham	Female	2019-02-01	2023-02-22	Lower	2023-02-22	2023-01-09	Purina Cat Chow	Raw farm animal feed	-17.1682	6.81544	2.1095
	4095	1091	Huntsville	Female	2021-01-13	2023-01-13	Lower	2023-01-13	2023-01-09	Purina Cat Chow	Raw farm animal feed	-17.2589	6.68316	2.24489
	4096	1083	Salisbury	Female	2019-02-07	2023-02-07	Lower	2023-02-07	2023-01-09	Purina Cat Chow	Raw farm animal feed	-17.2455	6.0544	1.40657
	4097	1140	Rialto	Male	2019-02-03	2023-02-03	Upper	2023-02-03	2023-01-09	Purina Cat Chow	Combo of cat food + raw	-17.03	6.23	1.21
Group 2	4106	1165	Dallas	Female	2020-07-11	2023-07-11	Upper	2023-07-11	2023-01-09	Purina Cat Chow	Purina Cat Chow	-18.0087	8.89063	7.41907
	4107	1181	Oasis	Female	2021-07-11	2023-07-11	Upper	2023-07-11	2023-01-09	Purina Cat Chow	Purina Cat Chow	-17.8471	6.73346	1.96235
	4108	1160	Mesa	Male	2022-03-22	2023-09-13	Upper	2023-09-13	2023-01-09	Purina Cat Chow	Purina Cat Chow	-17.1032	6.017	1.5385
	4109	1269	Gordon	Male	2023-05-07	2023-09-13	Upper	2023-09-13	2023-06-21	Nursing, then transition to Purina Cat Chow	Nursing, then transition to Purina Cat Chow	-17.4624	6.0748	1.72525
	4110	1270	Mandarin	Female	2023-05-07	2023-09-13	Upper	2023-09-13	2023-06-21	Nursing, then transition to Purina Cat Chow	Nursing, then transition to Purina Cat Chow	-17.6641	6.08223	1.25
	4111	1149	Sonora	Female	2022-09-19	2023-09-19	Upper	2023-09-19	2023-01-09	Purina Cat Chow	Purina Cat Chow	-16.9326	5.85979	1.52418
	4112	1177	Essex	Female	2021-09-19	2023-09-19	Upper	2023-09-19	2023-01-09	Purina Cat Chow	Purina Cat Chow	-17.9973	6.64017	2.07179
	4113	1122	Hemlock	Male	2018-09-21	2023-09-21	Upper	2023-09-21	2023-01-09	Purina Cat Chow	Purina Cat Chow	-17.5201	5.84864	1.47967
	4114	1271	Groth	Male	2023-05-07	2023-09-21	Upper	2023-09-21	2023-06-21	Nursing, then transition to Purina Cat Chow	Nursing, then transition to Purina Cat Chow	-17.6488	6.63373	2.01841
	4115	1280	Alta	Female	2023-04-16	2023-09-21	Upper	2023-09-21	2023-06-01	Purina Cat Chow	Purina Cat Chow	-17.6673	6.16168	1.47
	4116	1279	Gilman	Male	2023-04-16	2023-10-27	Upper	2023-10-27	2023-06-01	Purina Cat Chow	Purina Cat Chow	-17.3779	5.85994	0.970486
	4117	1148	Odessa	Female	2015-12-01	2023-12-01	Upper	2023-12-01	2023-01-09	Purina Cat Chow	Purina Cat Chow	-16.7024	5.78567	0.631235
	4118	1117	Omaha	Male	2017-12-29	2023-12-29	Middle	2023-12-29	2023-01-09	Purina Cat Chow	Purina Cat Chow	-17.0576	6.1341	0.813469
	4119	1147	Ossian	Male	2020-12-29	2023-12-29	Upper	2023-12-29	2023-01-09	Purina Cat Chow	Purina Cat Chow	-17.0458	6.30412	1.5997
	4120	1142	Charco	Male	2018-01-03	2024-01-03	Upper	2024-01-03	2023-01-09	Purina Cat Chow	Purina Cat Chow	-16.7811	6.2151	1.56
	4121	1123	Hodge	Male	2020-01-18	2024-01-18	Upper	2024-01-18	2023-01-09	Purina Cat Chow	Purina Cat Chow	-16.6225	5.63238	1.20712
	4122	1154	Endwell	Female	2023-01-18	2024-01-18	Upper	2024-01-18	2023-01-09	Purina Cat Chow	Purina Cat Chow	-17.6297	6.17422	0.958352
	4123	1151	Oakland	Male	2019-01-26	2024-01-26	Upper	2024-01-26	2023-01-09	Purina Cat Chow	Purina Cat Chow	-17.2797	6.31003	1.42104
	4124	1159	Hollister	Male	2016-01-26	2024-01-26	Upper	2024-01-26	2023-01-09	Purina Cat Chow	Purina Cat Chow	-16.7131	6.2157	1.8914
	4125	1180	Homestead	Male	2018-01-26	2024-01-26	Upper	2024-01-26	2023-01-09	Purina Cat Chow	Purina Cat Chow	-18.6544	7.8824	3.67
	4126	1106	Cloverly	Female	2019-02-02	2024-02-02	Lower	2024-02-02	2023-01-09	Purina Cat Chow	Purina Cat Chow	-16.9366	5.90257	1.10422
	4127	1228	Syracuse	Female	2021-02-02	2024-02-02	Upper	2024-02-02	2023-01-09	Purina Cat Chow	Purina Cat Chow	-17.174	6.36931	0.932862
	4128	1134	Portland	Female	2021-02-08	2024-02-08	Upper	2024-02-08	2023-01-09	Purina Cat Chow	Purina Cat Chow	-16.6146	6.30681	1.50566
	4129	1235	Madison	Female	2020-02-08	2024-02-08	Upper	2024-02-08	2023-01-09	Purina Cat Chow	Purina Cat Chow	-16.8869	6.24671	1.41471
	4130	1277	Odana	Female	2023-04-16	2024-02-08	Upper	2024-02-08	2023-06-01	Purina Cat Chow	Purina Cat Chow	-17.0594	6.21104	1.22
	4131	1283	Graton	Male	2023-08-25	2024-04-12	Upper	2024-04-12	2023-10-12	Purina Cat Chow	Purina Cat Chow	-17.2839	6.63724	1.75299
	4132	1285	Acacia	Female	2023-08-25	2024-04-12	Upper	2024-04-12	2023-10-12	Purina Cat Chow	Purina Cat Chow	-17.3795	6.09215	1.28123
	4133	1282	Woolsey	Male	2023-08-25	2024-04-19	Upper	2024-04-19	2023-10-12	Purina Cat Chow	Purina Cat Chow	-17.4436	5.86694	0.736648
	4134	1186	Tucson	Male	2019-04-29	2024-04-29	Upper	2024-04-29	2023-01-09	Purina Cat Chow	Purina Cat Chow	-16.6363	5.74489	1.68883
	4135	1284	Casabella	Female	2023-08-25	2024-04-29	Upper	2024-04-29	2023-10-12	Purina Cat Chow	Purina Cat Chow	-17.203	5.95021	1.02
	4136	1112	Clifton	Male	2020-05-08	2024-05-08	Middle	2024-05-08	2023-01-09	Purina Cat Chow	Purina Cat Chow	-17.0109	6.28951	1.43963
	4137	1120	Talent	Male	2023-04-22	2024-10-20	Middle	2024-10-22	2023-01-09	Purina Cat Chow	Purina Cat Chow	-16.8104	6.27782	1.06569
	4138	1172	Cortez	Male	2018-10-23	2024-10-23	Middle	2024-10-23	2023-01-09	Purina Cat Chow	Purina Cat Chow	-16.8233	5.93168	0.605974
	4139	1105	Collinsville	Male	2018-10-24	2024-10-24	Lower	2024-10-24	2023-01-09	Purina Cat Chow	Purina Cat Chow	-16.4761	5.52331	0.410632
	4140	1126	Estero	Male	2019-10-24	2024-10-24	Upper	2024-10-24	2023-01-09	Purina Cat Chow	Purina Cat Chow	-17.0354	6.50035	0.19
	4141	1239	Hobart	Male	2021-06-08	2023-06-08	Upper	2023-06-08	2023-01-09	Purina Cat Chow	Purina Cat Chow	-18.6643	9.43724	0.0846922
	4142	1132	Highland	Male	2021-06-15	2023-06-15	Upper	2023-06-15	2023-01-09	Purina Cat Chow	Purina Cat Chow	-19.3045	7.93811	0.00521184
	4143	1129	Harlem	Female	2019-06-22	2023-06-22	Upper	2023-06-22	2023-01-09	Purina Cat Chow	Purina Cat Chow	-18.3832	7.26371	1.41309
	4144	1152	Colma	Female	2020-06-22	2023-06-22	Lower	2023-06-22	2023-01-09	Purina Cat Chow	Purina Cat Chow	-18.6503	10.3144	9.74295
	4145	1163	Roseville	Female	2022-07-03	2023-07-03	Upper	2023-07-03	2023-01-09	Purina Cat Chow	Purina Cat Chow	-17.9765	7.32064	2.63
	4148	1150	Nixa	Female	2022-11-01	2023-06-08	Upper	2023-06-08	2023-01-09	Purina Cat Chow	Purina Cat Chow	-17.2	6.3	1.95
Baseline	4098	NA	Rat bone									-21.899	9.14188	5.97406
	4099	NA	Wet food									-23.766	7.36608	7.00708
	4100	NA	Dry food									-19.3131	3.28284	3.94056
	4101	NA	Dry food									-18.9031	4.15598	4.78556
	4102	NA	Crow feather									-20.1648	11.4056	4.37164
	4103	NA	Crow feather									-20.372	9.96119	6.68489
	4104	NA	Bird feather									-21.0025	9.5004	3.35299
	4105	NA	Bird feather									-21.4629	10.1572	3.41537
