# Supplementary material for: Evaluating the Effects of Managed Free-Roaming Cat Populations on Prey Through Stable Isotope Analysis: A Pilot Study from British Columbia, Canada
Source: Animals (Basel). 2025 Nov 4;15(21):3204. doi: 10.3390/ani15213204 (PMC12606756; doi:10.3390/ani15213204)
Supplement: Supplementary file 1 [file animals-15-03204-s001.zip › Supplementary Material S2.xls]

## Sheet: Report
LABORATORY REPORT: Results Files
Table S1: Results of Sulphur Isotope Analysis
Duplicate analyses shown in bold type
Sample ID	Sulphur Content	d34SV-CDT	Mean d34SV-CDT
	(%)	(‰)	(‰)
4106	4.6555	7.41907
4107	4.43739	1.96235
4108	4.43228	1.5385
4109	4.14476	1.72525
4110	4.16914	1.20114
	4.23004	1.29909	1.25011
4111	4.54667	1.52418
4112	4.6341	2.07179
4113	4.07026	1.47967
4114	4.03368	2.01841
4115	3.9977	1.49347
	4.29628	1.44571	1.46959
4116	3.94706	0.970486
4117	4.32442	0.631235
4118	4.28873	0.813469
4119	4.62215	1.5997
4120	4.19849	1.42718
	4.22401	1.69939	1.56329
4121	4.29253	1.20712
4122	4.14226	0.958352
4123	4.00421	1.42104
4124	4.12357	1.8914
4125	4.11422	3.76991
	4.08939	3.56841	3.66916
4126	4.18792	1.10422
4127	4.13221	0.932862
4128	4.36306	1.50566
4129	4.33817	1.41471
4130	4.25912	1.27341
	4.35849	1.1685	1.22095
4131	3.74708	1.75299
4132	3.95478	1.28123
4133	4.32062	0.736648
4134	4.24522	1.68883
4135	4.01699	1.12785
	4.36663	0.913767	1.02081
4136	4.73488	1.43963
4137	4.80477	1.06569
4138	4.62422	0.605974
4139	4.44846	0.410632
4140	4.58771	0.232374
	4.50407	0.139243	0.185808
4141	4.2277	0.0846922
4142	4.31594	0.00521184
4143	4.78865	1.41309
4144	4.21318	9.74295
4145	4.91011	2.6042
	5.00815	2.66117	2.63268
4146	4.50939	2.90966
4147	4.18874	1.53929
4148	4.3651	1.94667
3717	4.15547	-0.650199
3718	4.39807	-0.061745
	4.44248	0.00258209	-0.0295815
3719	4.81898	0.425714
3720	4.64137	0.956842
3721	5.07763	-0.119266
3722	4.46191	0.874443
3723	4.23296	0.338961
3724	4.61105	2.53213
3725	4.11957	-0.00945799
3726	4.89547	-0.204647
3727	4.33283	0.0326255
3728	4.34022	10.6467
3729	4.16331	10.8816
3730	4.1745	12.121
3731	4.62559	11.1826
3732	4.3358	11.7787
3733	3.83849	11.1129
	4.29102	11.1072	11.11
3734	4.06206	10.9631
3735	4.31547	12.4524
3736	4.45335	10.6794
3737	4.8734	7.68568
3738	4.50623	1.51299
	4.63913	1.33886	1.42592
3780	3.96445	0.322041
3781	4.36086	2.85998
3782	4.22492	-0.857008
3783	4.18447	8.91914
3784	4.47089	11.0958
	4.64449	11.6982	11.397
3785	4.11998	10.9628
3786	4.15227	11.698
3787	4.28597	12.2455
3788	4.35593	11.3027
3789	4.26968	5.77629
	4.14709	5.91342	5.84485
3790	4.13509	12.2019
3791	4.11767	11.7388
3792	4.49386	4.88644
3793	4.29578	12.1048
3794	4.16713	1.41988
	4.1077	1.07348	1.24668
3795	4.33231	5.16282
3796	4.09244	3.10662
3797	4.49391	2.31698
3798	4.15531	12.0345
3830	4.30975	11.0054
3831	4.77913	9.17331
3832	4.67101	7.59602
3833	3.95786	4.23123
	4.01666	4.69099	4.46111
3834	-	-		See note 1
3835	4.11933	3.38944
3836	4.59682	1.15335
3837	4.72657	5.19885
3838	4.52071	10.6726
3839	4.51565	3.78106
3840	5.51379	11.5854
	5.40215	11.6014	11.5934
3841	4.73793	11.7059
3842	4.87593	12.4631
3855	4.64528	12.2729
3856	4.51775	3.12201
3857	4.52274	0.16918
	4.74965	0.0271605	0.0981702
3858	4.58275	10.1153
3859	4.85216	7.39364
3860	4.87573	11.2302
3861	4.51404	4.48682
3862	4.66186	4.14577
	4.71938	4.20739	4.17658
3863	4.33897	2.26353
3864	4.81369	4.87124
3865	5.33892	7.72319
3866	4.28301	0.666114
3867	4.56141	11.1462
	4.71691	11.2796	11.2129
3868	4.30133	2.18861
3869	5.36636	7.24884
3993	5.25425	8.38223
3994	4.30421	11.1055
3995	4.17384	2.03269
	4.14673	1.96589	1.99929
3996	4.37866	3.47379
3997	4.56231	0.0929462
	4.4923	-0.0302561	0.031345
3998	4.14673	4.01875
3999	5.10906	11.0028
4000	4.27405	8.28184
4001	4.51602	11.6647
4002	4.25324	6.94639
4003	4.18345	11.7741
4004	4.79529	8.17979
4082	4.44959	1.38842
	4.39756	1.73784	1.56313
4083	4.47581	2.03695
4084	4.72098	1.61405
4085	4.32383	1.79309
4086	4.40229	1.85074
4087	4.71704	2.08896
	4.61107	2.18464	2.1368
4088	4.47102	1.89809
4089	4.48036	1.74581
4090	4.42158	1.32907
4091	4.75165	2.12811
4092	4.42844	1.58466
	4.61449	1.48572	1.53519
4093	4.33239	1.918
4094	4.61557	2.1095
4095	4.3184	2.24489
4096	4.12893	1.40657
4097	5.01493	1.17237
	4.58943	1.24147	1.20692
Note 1 - no sample remaining after C/N analysis
Table S2: Quality Control Samples for Sulphur Analysis
	IA-R061		IA-R068		IA-R069		IAEA-SO5
	(barium sulphate)		(soy protein)		(tuna protein formula)		(barium sulphate)
	Sulphur content (%)	d34SV-CDT (‰)	Sulphur content (%)	d34SV-CDT (‰)	Sulphur content (%)	d34SV-CDT (‰)	d34SV-CDT (‰)
	14.3758	20.3534	0.571147	5.32191	0.733818	18.6973	0.226852
	13.1289	20.2283	0.575682	5.00825	0.728142	18.9879	0.379771
	12.8758	20.3667	0.612046	5.25	0.774575	18.8321	0.369424
	13.9446	20.3642	0.57656	5.22721	0.790827	18.91	0.352914
	12.5576	20.3718	0.578576	5.27279	0.818922	19.0961	0.232713
	13.8651	20.4005	0.514837	5.25	0.764402	18.7239	0.51701
	13.1663	20.2776	0.574222	5.01481	0.634348	18.91	0.650327
	13.4497	20.4379	0.589433	5.25	0.696615	18.6416	0.250045
	11.246	20.3933	0.630304	5.32253	0.722609	19.1784
	13.1349	20.4495	0.611589	5.17747	0.801403	18.91
	14.1982	20.3898	0.553665	5.385	0.842112	18.7128
	14.6832	20.4006	0.575877	5.37133	0.755676	18.4198
	11.8153	20.3534
	12.0679	20.2899
	15.2794	20.2987
	11.6548	20.467
	14.6775	20.4522
	14.3469	20.248
	13.458	20.2459
	14.3877	20.2978
Mean	13.4157	20.3543	0.580328	5.23761	0.755287	18.835	0.372382
1 SD	1.12251	0.0729691	0.0297625	0.121203	0.0570225	0.209417	0.148452
N	20	20	12	12	12	12	8
Expected	13.74	20.33	0.6	5.25	0.77	18.91	0.5
Table S3: Results of Carbon and Nitrogen Isotope Analysis
Duplicate analyses shown in bold type
Sample ID	Nitrogen Content	d15NAIR	d15NAIR	Carbon Content	d13CV-PDB	d13CV-PDB
	(%)	(‰)	Mean	(%)	(‰)	Mean
4106	14.0323	8.89063		41.293	-18.0087
4107	15.002	6.73346		43.977	-17.8471
4108	15.1204	6.017		44.2202	-17.1032
4109	13.8	6.0748		41.438	-17.4624
4110	14.6078	6.10956		44.1926	-17.8555
	14.2598	6.0549	6.08223	42.0216	-17.4727	-17.6641
4111	15.1175	5.85979		44.2234	-16.9326
4112	15.2713	6.64017		44.3465	-17.9973
4113	14.502	5.84864		44.2234	-17.5201
4114	15.002	6.63373		45.2424	-17.6488
4115	15.2017	6.13879		45.516	-17.6244
	15.0223	6.18457	6.16168	45.7243	-17.7103	-17.6673
4116	16.8023	5.85994		50.358	-17.3779
4117	16.3869	5.78567		48.7812	-16.7024
4118	15.1736	6.1341		45.0956	-17.0576
4119	14.8097	6.30412		43.3611	-17.0458
4120	15.4912	6.24664		45.8826	-16.779
	15.5502	6.18355	6.2151	45.8094	-16.7831	-16.7811
4121	17.0657	5.63238		50.8054	-16.6225
4122	16.0197	6.17422		48.1356	-17.6297
4123	15.224	6.31003		45.8785	-17.2797
4124	16.1561	6.2157		47.3637	-16.7131
4125	14.8097	7.88945		45.2704	-18.6099
	15.7768	7.87536	7.8824	48.0941	-18.6989	-18.6544
4126	15.6325	5.90257		46.4825	-16.9366
4127	15.9269	6.36931		47.9132	-17.174
4128	15.5717	6.30681		46.2359	-16.6146
4129	15.4548	6.24671		47.766	-16.8869
4130	15.1391	6.27118		46.1455	-17.1102
	14.9105	6.15089	6.21104	45.3057	-17.0086	-17.0594
4131	15.0235	6.63724		45.6139	-17.2839
4132	14.3648	6.09215		43.7509	-17.3795
4133	15.0781	5.86694		44.9322	-17.4436
4134	15.023	5.74489		45.2233	-16.6363
4135	14.4926	5.96573		44.7334	-17.2042
	16.6583	5.93469	5.95021	51.4376	-17.2018	-17.203
4136	15.9228	6.28951		47.0238	-17.0109
4137	15.6038	6.27782		46.4853	-16.8104
4138	15.6534	5.93168		47.8333	-16.8233
4139	15.0513	5.52331		45.0737	-16.4761
4140	15.6289	6.54432		46.8968	-17.0966
	14.9318	6.45637	6.50035	45.1311	-16.9742	-17.0354
4141	15.3653	9.43724		45.5472	-18.6643
4142	15.3657	7.93811		45.6267	-19.3045
4143	16.374	7.26371		47.4543	-18.3832
4144	15.3116	10.3144		46.1165	-18.6503
4145	15.5313	7.1167		46.0707	-17.8272
	15.3269	7.52459	7.32064	45.7435	-18.1257	-17.9765
4146	14.7139	6.04041		45.1716	-17.0585
4147	16.0148	5.99221		48.6117	-17.1499
4148	15.0618	6.34275		46.0353	-17.1753
3717	15.62	6.27652		47.7067	-18.3013
3718	16.299	6.41105		48.4507	-18.0918
	15.622	6.31755	6.3643	46.6466	-18.0918	-18.0918
3719	15.9518	5.35403		46.6647	-19.3097
3720	14.7721	6.26211		44.0163	-18.7797
3721	17.3194	7.18427		49.5718	-17.0177
3722	19.2016	7.07654		57.6721	-17.075
3723	15.9702	6.16913		48.1796	-18.0719
	16.0684	6.1825	6.17581	48.5186	-18.1329	-18.1024
3724	19.0788	5.87557		56.5413	-20.95
3725	15.212	5.76384		46.2343	-19.4387
3726	15.5327	4.95002		44.1487	-19.6623
3727	17.4106	5.94229		51.9569	-20.5224
3728	16.1901	10.9255		47.7997	-18.9996
	15.3269	11.0036	10.9645	45.3509	-19.0501	-19.0249
3729	14.8089	10.7478		44.4361	-18.8444
3730	14.7106	11.3192		44.1474	-18.7591
3731	15.1617	10.9323		45.6003	-19.0027
3732	15.0388	10.8805		45.9548	-18.7966
3733	15.3114	10.6282		45.9974	-18.7363
	14.4999	10.6172	10.6227	43.5886	-18.7717	-18.754
3734	15.3698	10.7055		46.0474	-19.083
3735	15.1547	11.1444		45.3321	-18.506
3736	15.17	10.2642		44.9392	-18.6146
3737	15.0214	8.83072		44.3466	-18.4389
3738	15.3224	8.85945		44.6936	-18.547
	15.4327	8.85659	8.85802	45.2378	-18.6237	-18.5853
3780	15.1934	8.55556		45.2076	-18.3999
3781	15.4855	7.74743		45.6469	-23.2295
3782	14.8841	8.14014		43.7096	-18.5273
3783	14.9022	9.56445		43.9373	-17.4866
3784	15.3475	11.0322		44.7828	-18.4757
	15.0725	11.032	11.0321	43.9196	-18.5808	-18.5283
3785	15.6665	10.4814		46.2857	-18.9285
3786	16.2075	10.6945		47.4177	-18.8127
3787	15.3849	11.1954		45.7104	-18.8702
3788	15.8418	10.7308		46.9111	-19.3013
3789	15.3403	8.81837		45.2218	-19.0384
	14.6686	8.74661	8.78249	43.1464	-18.9945	-19.0165
3790	17.0425	10.961		50.2706	-18.8974
3791	15.3461	10.7408		45.3039	-19.1363
3792	16.834	9.31121		49.1804	-19.2809
3793	16.5195	10.5869		48.1676	-18.6625
3794	15.4958	8.09557		45.983	-18.7411
	15.5313	8.4078	8.25169	46.0443	-18.8412	-18.7912
3795	15.1057	8.4579		45.309	-17.6382
3796	14.9478	8.01864		44.5162	-17.5614
3797	15.077	8.67876		44.8346	-18.354
3798	15.1461	10.5685		45.0915	-18.4391
3830	15.4346	10.2006		45.537	-18.3744
	15.1461	10.4462	10.3234	45.0031	-18.4142	-18.3943
3831	15.0308	10.9069		44.368	-18.7484
3832	14.6296	9.87237		43.5051	-18.9888
3833	15.4312	8.24582		46.5013	-17.7356
3834	15.1134	6.38989		43.7019	-17.4488
3835	15.8279	8.24798		47.6144	-18.0636
	15.2466	8.17307	8.21053	45.5445	-18.0131	-18.0384
3836	14.7478	8.10991		43.5265	-21.2234
3837	14.5619	7.35873		43.4166	-17.0859
3838	15.017	10.3005		45.0165	-18.6321
3839	13.6949	7.64579		42.7387	-16.7491
3840	15.1119	10.1237		43.5206	-18.1403
	15.0203	10.2761	10.1999	43.9775	-18.293	-18.2167
3841	14.6298	10.8056		43.6161	-19.2461
3842	14.9181	10.8394		44.3158	-18.6093
3855	15.101	10.9806		45.2505	-18.7328
3856	14.8174	8.49802		44.7208	-17.9703
3857	14.8419	8.11389		43.9775	-18.3446
	14.8302	7.9937	8.0538	43.7548	-18.2394	-18.292
3858	13.5705	10.5703		41.3626	-18.5509
3859	14.9612	8.85281		43.8618	-17.3953
3860	14.5378	10.6018		43.0002	-18.453
3861	13.75	9.45267		41.2438	-19.6938
3862	14.6284	8.52828		43.4208	-18.1287
	14.8419	8.55174	8.54001	43.9775	-18.2565	-18.1926
3863	15.6903	9.57226		46.7185	-19.825
3864	18.0815	9.13034		53.2179	-17.8705
3865	20.3375	10.6744		60.8865	-19.0132
3866	19.6476	6.58477		58.2514	-17.3268
3867	14.3368	11.0565		42.5753	-18.3404
	15.1534	11.0467	11.0516	45.1917	-18.5413	-18.4408
3868	15.2305	8.606		45.8823	-18.6293
3869	14.6736	10.6668		43.8389	-18.7374
3993	13.4947	11.2392		40.5806	-18.9255
3994	23.6755	11.029		70.2181	-18.5041
3995	15.4478	7.87759		46.4376	-17.9184
	14.412	7.86397	7.87078	43.4775	-18.0352	-17.9768
3996	15.1078	9.32708		44.7179	-19.0291
3997	15.011	6.44678		44.2682	-17.8968
3998	14.379	8.32486		43.1199	-18.1396
3999	15.0602	10.7881		43.553	-18.29
4000	14.4026	10.3984		43.4641	-20.1692
	15.2571	10.4197	10.409	45.889	-20.2634	-20.2163
4001	14.6977	10.9174		44.2559	-18.8065
4002	16.049	9.34646		48.1908	-18.066
4003	15.0202	10.9628		44.7415	-18.4487
4004	13.8545	10.6475		42.0372	-19.03
4082	14.4056	6.11574		43.4988	-17.107
	14.3226	6.11983	6.11778	43.5542	-17.1061	-17.1065
4083	14.5511	6.41727		43.8227	-17.2172
4084	15.4188	6.46338		46.5227	-17.7838
4085	14.3858	6.26557		43.9225	-16.8151
4086	15.1989	6.09085		44.722	-17.0707
4087	15.7854	6.26844		46.6148	-17.0218
	14.297	6.2729	6.27067	42.4342	-17.0041	-17.013
4088	14.9615	6.28227		44.9517	-17.1891
4089	15.6035	6.2572		46.1194	-16.8927
4090	15.232	6.34443		45.9466	-16.9587
4091	15.5962	6.05864		45.815	-16.5195
4092	15.7023	5.98578		46.9938	-17.0497
	15.2829	6.11374	6.04976	45.8687	-16.9339	-16.9918
4093	15.3136	6.62189		45.9161	-17.2579
4094	15.3499	6.81544		45.6166	-17.1682
4095	15.5677	6.68316		46.3154	-17.2589
4096	15.1425	6.0544		45.4925	-17.2455
4097	15.1584	6.236		45.137	-17.0514
	14.9988	6.22223	6.22911	44.5411	-17.0034	-17.0274
Table S4: Quality Control Samples for Carbon and Nitrogen Analysis
	IA-R068				IA-R069		IA-R045 / IAEA-C7
	(Soy protein)				(Tuna protein)		(Mix of ammonium sulphate & oxalic acid)
	%N (w/w)	d15NAIR (‰)	%C (w/w)	d13CV-PDB (‰)	d15NAIR (‰)	d13CV-PDB (‰)	d15NAIR (‰)	d13CV-PDB (‰)
	12.9862	0.985409	43.2238	-25.2793	11.854	-18.9576	-4.61089	-14.7812
	14.2487	0.960598	47.3064	-25.2873	11.7645	-18.9155	-4.59666	-14.6801
	13.9879	0.918835	46.4743	-25.2724	11.8211	-18.9919	-4.54087	-14.7936
	13.9943	0.952638	47.4869	-25.2326	11.6632	-18.8157	-4.59804	-14.8394
	13.8438	0.93953	46.0851	-25.1873	11.8151	-18.8192	-4.51731	-14.7115
	14.0594	0.998252	46.6247	-25.2621	11.7741	-18.9632	-4.48621	-14.4651
	13.8775	0.939461	46.4634	-25.1169	11.764	-18.9044	-4.47699	-14.4495
	13.9497	0.93413	46.786	-25.1789	11.8294	-18.8323	-4.47825	-14.5544
	13.9758	1.00074	46.8698	-25.2612	11.8601	-18.8127	-4.50072	-14.536
	12.8863	0.994842	42.4955	-25.253	11.6598	-18.8385	-4.48658	-14.5748
	13.7197	0.928793	45.9398	-25.2112	11.7774	-18.757	-4.49193	-14.6191
	13.9369	0.959433	46.5308	-25.2494	11.4666	-18.9193	-4.48481	-14.597
	13.6072	0.995538	45.1848	-25.2208	11.8483	-18.9012	-4.52017	-14.4935
	14.0651	1.0114	46.915	-25.2672	11.6261	-18.9481	-4.46032	-14.6353
	14.0209	1.04737	46.3448	-25.3986
	14.2232	0.97852	47.8262	-25.2478
	14.1858	0.9859	47.2441	-25.2501
	14.6036	0.95184	48.4214	-25.2144
	14.4478	0.928762	47.8331	-25.2863
	14.0372	0.995841	46.7113	-25.1481
	14.0768	0.966684	47.1759	-25.2887
	14.1822	1.01329	47.2549	-25.1681
	12.4891	1.06885	41.5907	-25.2002
	13.6814	0.99906	45.6886	-25.2705
	13.4216	0.931724	44.9591	-25.2412
	13.9075	0.953258	46.1794	-25.2211
	13.6993	1.06884	45.4897	-25.2694
	13.9254	0.972154	46.2803	-25.1901
Mean	13.8586	0.977918	46.1923	-25.2384	11.7517	-18.884	-4.51784	-14.6236
1 SD	0.454237	0.0404621	1.55814	0.0544226	0.111365	0.0708244	0.0499358	0.123807
N	28	28	28	28	14	14	14	14
Expected	13.97	0.99	46.5	-25.22	11.6	-18.88	-4.71	-14.48
