# Supplementary material for: Evaluating the Effects of Managed Free-Roaming Cat Populations on Prey Through Stable Isotope Analysis: A Pilot Study from British Columbia, Canada
Source: Animals (Basel). 2025 Nov 4;15(21):3204. doi: 10.3390/ani15213204 (PMC12606756; doi:10.3390/ani15213204)
Supplement: Supplementary file 1 [file animals-15-03204-s001.zip › Supplementary Material S5.xlsx]

## Sheet: Sheet1
Table S5 – P-values from Wilcoxon rank-sum tests (with Holm correction) for pairwise comparisons of isotopic values (δ¹³C, δ¹⁵N, δ³⁴S) among cat groups (Indoor cats and Lower, Middle, and Upper colonies). Significant differences (p < 0.05) are indicated in bold.					P-values from Wilcoxon rank-sum tests (with Holm correction) for pairwise comparisons of isotopic values (δ¹³C, δ¹⁵N, δ³⁴S) among the four groups (Control, Group 1, Run 2, and Group 2). Significant p-values (p < 0.05) are highlighted in bold.
Comparison	d¹³C (p)	d15N (p)	d34S (p)		Comparison	δ¹³C (p)	δ¹⁵N (p)	δ³⁴S (p)
Indoor vs Lower	1	6.8 × 10⁻⁶	9.0 × 10⁻⁶		Control vs Group 1	0.5672	7.2×10⁻⁷	6.8×10⁻⁶
Indoor vs Middle	1	1.9 × 10⁻⁴	2.5 × 10⁻⁴		Control vs Run 2	0.0017	0.92	0.00075
Indoor vs Upper	0.918	8.2 × 10⁻⁶	3.1 × 10⁻⁴		Control vs Group 2	0.0017	0.92	0.00075
Lower vs Middle	1	0.927	0.728		Group 1 vs Run 2	6.5×10⁻¹¹	8.4×10⁻¹⁰	4.3×10⁻⁶
Lower vs Upper	0.846	3.0 × 10⁻⁷	1.4 × 10⁻⁶		Group 1 vs Group 2	3.4×10⁻⁹	7.0×10⁻¹⁵	1.3×10⁻¹⁰
Middle vs Upper	0.002	0.012	3.1 × 10⁻⁴		Run 2 vs Group 2	0.4039	0.92	0.00396
