# Supplementary material for: Evaluating the Effects of Managed Free-Roaming Cat Populations on Prey Through Stable Isotope Analysis: A Pilot Study from British Columbia, Canada
Source: Animals (Basel). 2025 Nov 4;15(21):3204. doi: 10.3390/ani15213204 (PMC12606756; doi:10.3390/ani15213204)
Supplement: Supplementary file 1 [file animals-15-03204-s001.zip › Supplementary Material S6/cg_G1_STATS.csv]

Sample ID	name	subcolony	sex	type	group	d13C	d15N	d34S
3717	Bartlett	cg	cg	Indoor	cg	-18.30	6.28	-0.65
3718	Bunny	cg	cg	Indoor	cg	-18.09	6.36	-0.03
3719	Harrison	cg	cg	Indoor	cg	-19.31	5.35	0.43
3720	Izzy	cg	cg	Indoor	cg	-18.78	6.26	0.96
3721	Bear	cg	cg	Indoor	cg	-17.02	7.18	-0.12
3722	Cassidy	cg	cg	Indoor	cg	-17.08	7.08	0.87
3723	Pantsaroo	cg	cg	Indoor	cg	-18.10	6.18	0.34
3724	Ryker	cg	cg	Indoor	cg	-20.95	5.88	2.53
3725	Parker	cg	cg	Indoor	cg	-19.44	5.76	-0.01
3726	Draper	cg	cg	Indoor	cg	-19.66	4.95	-0.20
3727	Aura	cg	cg	Indoor	cg	-20.52	5.94	0.03
3728	Vienna	Lower	Female	Free-roaming	Group 1	-19.02	10.96	10.65
3729	Eastmont	Lower	Female	Free-roaming	Group 1	-18.84	10.75	10.88
3730	Huntsville	Lower	Female	Free-roaming	Group 1	-18.76	11.32	12.12
3731	Rocklin	Lower	Male	Free-roaming	Group 1	-19.00	10.93	11.18
3732	Echelon	Lower	Female	Free-roaming	Group 1	-18.80	10.88	11.78
3733	Edmonds	Lower	Male	Free-roaming	Group 1	-18.75	10.62	11.11
3734	Rotterdam	Lower	Male	Free-roaming	Group 1	-19.08	10.71	10.96
3735	Towson	Lower	Male	Free-roaming	Group 1	-18.51	11.14	12.45
3736	Salisbury	Lower	Female	Free-roaming	Group 1	-18.61	10.26	10.68
3737	Coronado	Upper	Male	Free-roaming	Group 1	-18.44	8.83	7.69
3738	Eureka	Upper	Female	Free-roaming	Group 1	-18.59	8.86	1.43
3780	Roxobel	Upper	Female	Free-roaming	Group 1	-18.40	8.56	0.32
3781	Ensley	Upper	Female	Free-roaming	Group 1	-23.23	7.75	2.86
3782	Rockport	Upper	Male	Free-roaming	Group 1	-18.53	8.14	-0.86
3783	Carson	Upper	Male	Free-roaming	Group 1	-17.49	9.56	8.92
3784	Elmhurst	Lower	Male	Free-roaming	Group 1	-18.53	11.03	11.40
3785	Mansfield	Lower	Male	Free-roaming	Group 1	-18.93	10.48	10.96
3786	Sandy	Lower	Female	Free-roaming	Group 1	-18.81	10.69	11.70
3787	Seattle	Middle	Female	Free-roaming	Group 1	-18.87	11.20	12.25
3788	Dubuque	Middle	Male	Free-roaming	Group 1	-19.30	10.73	11.30
3789	Modesto	Lower	Male	Free-roaming	Group 1	-19.02	8.78	5.84
3790	Elmont	Lower	Male	Free-roaming	Group 1	-18.90	10.96	12.20
3791	Elizabeth	Lower	Female	Free-roaming	Group 1	-19.14	10.74	11.74
3792	Sedalia	Upper	Female	Free-roaming	Group 1	-19.28	9.31	4.89
3793	Vidalia	Lower	Female	Free-roaming	Group 1	-18.66	10.59	12.10
3794	Redondo	Upper	Male	Free-roaming	Group 1	-18.79	8.25	1.25
3795	Honolulu	Upper	Female	Free-roaming	Group 1	-17.64	8.46	5.16
3796	Melrose	Upper	Female	Free-roaming	Group 1	-17.56	8.02	3.11
3797	Rialto	Upper	Male	Free-roaming	Group 1	-18.35	8.68	2.32
3798	Chino	Upper	Male	Free-roaming	Group 1	-18.44	10.57	12.03
3830	Salina	Lower	Female	Free-roaming	Group 1	-18.39	10.32	11.01
3831	Carlton	Lower	Male	Free-roaming	Group 1	-18.75	10.91	9.17
3832	Casper	Lower	Male	Free-roaming	Group 1	-18.99	9.87	7.60
3833	Havana	Upper	Female	Free-roaming	Group 1	-17.74	8.25	4.46
3834	Orinda	Upper	Female	Free-roaming	Group 1	-17.45	6.39	NA
3835	Mesquite	Upper	Male	Free-roaming	Group 1	-18.04	8.21	3.39
3836	El Jefe	Lower	Male	Free-roaming	Group 1	-21.22	8.11	1.15
3837	Sattley	Middle	Female	Free-roaming	Group 1	-17.09	7.36	5.20
3838	Elkridge	Upper	Male	Free-roaming	Group 1	-18.63	10.30	10.67
3839	Manlius	Upper	Male	Free-roaming	Group 1	-16.75	7.65	3.78
3840	Smyrna	Lower	Female	Free-roaming	Group 1	-18.22	10.20	11.59
3841	Durham	Lower	Female	Free-roaming	Group 1	-19.25	10.81	11.71
3842	Searcy	Lower	Female	Free-roaming	Group 1	-18.61	10.84	12.46
3855	Horsham	Middle	Male	Free-roaming	Group 1	-18.73	10.98	12.27
3856	Hastings	Upper	Male	Free-roaming	Group 1	-17.97	8.50	3.12
3857	Hamburg	Upper	Male	Free-roaming	Group 1	-18.29	8.05	0.10
3858	Carney	Lower	Male	Free-roaming	Group 1	-18.55	10.57	10.12
3859	CJasper	Upper	Male	Free-roaming	Group 1	-17.40	8.85	7.39
3860	Chillum	Middle	Male	Free-roaming	Group 1	-18.45	10.60	11.23
3861	Haysville	Upper	Male	Free-roaming	Group 1	-19.69	9.45	4.49
3862	Mather	Upper	Male	Free-roaming	Group 1	-18.19	8.54	4.18
3863	Rouse	Upper	Male	Free-roaming	Group 1	-19.82	9.57	2.26
3864	Holbrook	Upper	Male	Free-roaming	Group 1	-17.87	9.13	4.87
3865	Tupelo	Lower	Male	Free-roaming	Group 1	-19.01	10.67	7.72
3866	Hammond	Lower	Male	Free-roaming	Group 1	-17.33	6.58	0.67
3867	Cumberland	Lower	Male	Free-roaming	Group 1	-18.44	11.05	11.21
3868	Marysville	Upper	Female	Free-roaming	Group 1	-18.63	8.61	2.19
3869	Camden	Lower	Female	Free-roaming	Group 1	-18.74	10.67	7.25
3993	Eagan	Lower	Male	Free-roaming	Group 1	-18.93	11.24	8.38
3994	Troy	Upper	Male	Free-roaming	Group 1	-18.50	11.03	11.11
3995	Racine	Upper	Female	Free-roaming	Group 1	-17.98	7.87	2.00
3996	Encinitas	Upper	Female	Free-roaming	Group 1	-19.03	9.33	3.47
3997	Howard	Upper	Male	Free-roaming	Group 1	-17.90	6.45	0.03
3998	El Paso	Upper	Male	Free-roaming	Group 1	-18.14	8.32	4.02
3999	Selma	Middle	Female	Free-roaming	Group 1	-18.29	10.79	11.00
4000	Richfield	Middle	Male	Free-roaming	Group 1	-20.22	10.41	8.28
4001	Enid	Lower	Female	Free-roaming	Group 1	-18.81	10.92	11.66
4002	Eau Claire	Upper	Female	Free-roaming	Group 1	-18.07	9.35	6.95
4003	Seeley	Lower	Female	Free-roaming	Group 1	-18.45	10.96	11.77
4004	Reston	Lower	Male	Free-roaming	Group 1	-19.03	10.65	8.18
