# Supplementary material for: Evaluating the Effects of Managed Free-Roaming Cat Populations on Prey Through Stable Isotope Analysis: A Pilot Study from British Columbia, Canada
Source: Animals (Basel). 2025 Nov 4;15(21):3204. doi: 10.3390/ani15213204 (PMC12606756; doi:10.3390/ani15213204)
Supplement: Supplementary file 1 [file animals-15-03204-s001.zip › Supplementary Material S6/CN.csv]

iso1	iso2	group	community
-18.30	6.28	1	1
-18.09	6.36	1	1
-19.31	5.35	1	1
-18.78	6.26	1	1
-17.02	7.18	1	1
-17.08	7.08	1	1
-18.10	6.18	1	1
-20.95	5.88	1	1
-19.44	5.76	1	1
-19.66	4.95	1	1
-20.52	5.94	1	1
-18.01	8.89	3	3
-17.85	6.73	3	3
-17.10	6.02	3	3
-17.46	6.07	3	3
-17.66	6.08	3	3
-16.93	5.86	3	3
-18.00	6.64	3	3
-17.52	5.85	3	3
-17.65	6.63	3	3
-17.67	6.16	3	3
-17.38	5.86	3	3
-16.70	5.79	3	3
-17.06	6.13	3	3
-17.05	6.30	3	3
-16.78	6.22	3	3
-16.62	5.63	3	3
-17.63	6.17	3	3
-17.28	6.31	3	3
-16.71	6.22	3	3
-18.65	7.88	3	3
-16.94	5.90	3	3
-17.17	6.37	3	3
-16.61	6.31	3	3
-16.89	6.25	3	3
-17.06	6.21	3	3
-17.28	6.64	3	3
-17.38	6.09	3	3
-17.44	5.87	3	3
-16.64	5.74	3	3
-17.20	5.95	3	3
-17.01	6.29	3	3
-16.81	6.28	3	3
-16.82	5.93	3	3
-16.48	5.52	3	3
-17.04	6.50	3	3
-18.66	9.44	3	3
-19.30	7.94	3	3
-18.38	7.26	3	3
-18.65	10.31	3	3
-17.98	7.32	3	3
-17.20	6.30	3	3
-19.02	10.96	2	2
-18.84	10.75	2	2
-18.76	11.32	2	2
-19.00	10.93	2	2
-18.80	10.88	2	2
-18.75	10.62	2	2
-19.08	10.71	2	2
-18.51	11.14	2	2
-18.61	10.26	2	2
-18.44	8.83	2	2
-18.59	8.86	2	2
-18.40	8.56	2	2
-23.23	7.75	2	2
-18.53	8.14	2	2
-17.49	9.56	2	2
-18.53	11.03	2	2
-18.93	10.48	2	2
-18.81	10.69	2	2
-18.87	11.20	2	2
-19.30	10.73	2	2
-19.02	8.78	2	2
-18.90	10.96	2	2
-19.14	10.74	2	2
-19.28	9.31	2	2
-18.66	10.59	2	2
-18.79	8.25	2	2
-17.64	8.46	2	2
-17.56	8.02	2	2
-18.35	8.68	2	2
-18.44	10.57	2	2
-18.39	10.32	2	2
-18.75	10.91	2	2
-18.99	9.87	2	2
-17.74	8.25	2	2
-17.45	6.39	2	2
-18.04	8.21	2	2
-21.22	8.11	2	2
-17.09	7.36	2	2
-18.63	10.30	2	2
-16.75	7.65	2	2
-18.22	10.20	2	2
-19.25	10.81	2	2
-18.61	10.84	2	2
-18.73	10.98	2	2
-17.97	8.50	2	2
-18.29	8.05	2	2
-18.55	10.57	2	2
-17.40	8.85	2	2
-18.45	10.60	2	2
-19.69	9.45	2	2
-18.19	8.54	2	2
-19.82	9.57	2	2
-17.87	9.13	2	2
-19.01	10.67	2	2
-17.33	6.58	2	2
-18.44	11.05	2	2
-18.63	8.61	2	2
-18.74	10.67	2	2
-18.93	11.24	2	2
-18.50	11.03	2	2
-17.98	7.87	2	2
-19.03	9.33	2	2
-17.90	6.45	2	2
-18.14	8.32	2	2
-18.29	10.79	2	2
-20.22	10.41	2	2
-18.81	10.92	2	2
-18.07	9.35	2	2
-18.45	10.96	2	2
-19.03	10.65	2	2
-17.06	6.04	4	4
-17.15	5.99	4	4
-17.11	6.12	4	4
-17.22	6.42	4	4
-17.78	6.46	4	4
-16.82	6.27	4	4
-17.07	6.09	4	4
-17.01	6.27	4	4
-17.19	6.28	4	4
-16.89	6.26	4	4
-16.96	6.34	4	4
-16.52	6.06	4	4
-16.99	6.05	4	4
-17.26	6.62	4	4
-17.17	6.82	4	4
-17.26	6.68	4	4
-17.25	6.05	4	4
-17.03	6.23	4	4
