# Supplementary material for: Evaluating the Effects of Managed Free-Roaming Cat Populations on Prey Through Stable Isotope Analysis: A Pilot Study from British Columbia, Canada
Source: Animals (Basel). 2025 Nov 4;15(21):3204. doi: 10.3390/ani15213204 (PMC12606756; doi:10.3390/ani15213204)
Supplement: Supplementary file 1 [file animals-15-03204-s001.zip › Supplementary Material S6/G1_R2_17.csv]

Sample ID	name	subcolony	sex	type	group	d13C	d15N	d34S
3728	Vienna	Lower	Female	Free-roaming	Group 1	-19.02	10.96	10.65
3729	Eastmont	Lower	Female	Free-roaming	Group 1	-18.84	10.75	10.88
3730	Huntsville	Lower	Female	Free-roaming	Group 1	-18.76	11.32	12.12
3732	Echelon	Lower	Female	Free-roaming	Group 1	-18.80	10.88	11.78
3733	Edmonds	Lower	Male	Free-roaming	Group 1	-18.75	10.62	11.11
3734	Rotterdam	Lower	Male	Free-roaming	Group 1	-19.08	10.71	10.96
3735	Towson	Lower	Male	Free-roaming	Group 1	-18.51	11.14	12.45
3736	Salisbury	Lower	Female	Free-roaming	Group 1	-18.61	10.26	10.68
3780	Roxobel	Upper	Female	Free-roaming	Group 1	-18.40	8.56	0.32
3784	Elmhurst	Lower	Male	Free-roaming	Group 1	-18.53	11.03	11.40
3797	Rialto	Upper	Male	Free-roaming	Group 1	-18.35	8.68	2.32
3837	Sattley	Middle	Female	Free-roaming	Group 1	-17.09	7.36	5.20
3840	Smyrna	Lower	Female	Free-roaming	Group 1	-18.22	10.20	11.59
3841	Durham	Lower	Female	Free-roaming	Group 1	-19.25	10.81	11.71
3859	CJasper	Upper	Male	Free-roaming	Group 1	-17.40	8.85	7.39
3862	Mather	Upper	Male	Free-roaming	Group 1	-18.19	8.54	4.18
4003	Seeley	Lower	Female	Free-roaming	Group 1	-18.45	10.96	11.77
4093	Vienna	Lower	Female	Free-roaming	Run 2	-17.26	6.62	1.92
4088	Eastmont	Lower	Female	Free-roaming	Run 2	-17.19	6.28	1.90
4095	Huntsville	Lower	Female	Free-roaming	Run 2	-17.26	6.68	2.24
4083	Echelon	Lower	Female	Free-roaming	Run 2	-17.22	6.42	2.04
4082	Edmonds	Lower	Male	Free-roaming	Run 2	-17.11	6.12	1.56
4084	Rotterdam	Lower	Male	Free-roaming	Run 2	-17.78	6.46	1.61
4086	Towson	Lower	Male	Free-roaming	Run 2	-17.07	6.09	1.85
4096	Salisbury	Lower	Female	Free-roaming	Run 2	-17.25	6.05	1.41
4089	Roxobel	Upper	Female	Free-roaming	Run 2	-16.89	6.26	1.75
4090	Elmhurst	Lower	Male	Free-roaming	Run 2	-16.96	6.34	1.33
4097	Rialto	Upper	Male	Free-roaming	Run 2	-17.03	6.23	1.21
4147	Sattley	Middle	Female	Free-roaming	Run 2	-17.15	5.99	1.54
4087	Smyrna	Lower	Female	Free-roaming	Run 2	-17.01	6.27	2.14
4094	Durham	Lower	Female	Free-roaming	Run 2	-17.17	6.82	2.11
4091	CJasper	Upper	Male	Free-roaming	Run 2	-16.52	6.06	2.13
4092	Mather	Upper	Male	Free-roaming	Run 2	-16.99	6.05	1.54
4085	Seeley	Lower	Female	Free-roaming	Run 2	-16.82	6.27	1.79
