# Supplementary material for: Evaluating the Effects of Managed Free-Roaming Cat Populations on Prey Through Stable Isotope Analysis: A Pilot Study from British Columbia, Canada
Source: Animals (Basel). 2025 Nov 4;15(21):3204. doi: 10.3390/ani15213204 (PMC12606756; doi:10.3390/ani15213204)
Supplement: Supplementary file 1 [file animals-15-03204-s001.zip › Supplementary Material S6/G2.csv]

Sample ID	name	subcolony	sex	type	group	d13C	d15N	d34S	diet
3717	Bartlett	cg 1	Male	Indoor	cg	-18.30	6.28	-0.65	RC Urinary+Aging+Calm kibble
3718	Bunny	cg 1	Female	Indoor	cg	-18.09	6.36	-0.03	RC Urinary+Aging+Calm kibble
3719	Harrison	cg 2	Male	Indoor	cg	-19.31	5.35	0.43	Royal Canin HP
3720	Izzy	cg 1	Female	Indoor	cg	-18.78	6.26	0.96	Royal Canin HP + Temptations
3721	Bear	cg 1	Male	Indoor	cg	-17.02	7.18	-0.12	RC Urinary + Gastro Fibre Response
3722	Cassidy	cg 1	Male	Indoor	cg	-17.08	7.08	0.87	RC Urinary+Satiety+Calm canned
3723	Pantsaroo	cg 1	Male	Indoor	cg	-18.10	6.18	0.34	RC Urinary+Aging+Calm kibble
3724	Ryker	cg 2	Male	Indoor	cg	-20.95	5.88	2.53	RC Urinary Calm canned
3725	Parker	cg 2	Male	Indoor	cg	-19.44	5.76	-0.01	Royal Canin HP
3726	Draper	cg 2	Male	Indoor	cg	-19.66	4.95	-0.20	Royal Canin HP
3727	Aura	cg 2	Female	Indoor	cg	-20.52	5.94	0.03	Blue Buffalo Urinary Kibble
4106	Dallas	Upper	Female	Free-roaming	Group 2	-18.01	8.89	7.42
4107	Oasis	Upper	Female	Free-roaming	Group 2	-17.85	6.73	1.96			g2	min	max	avg	sd
4108	Mesa	Upper	Male	Free-roaming	Group 2	-17.10	6.02	1.54			C	-19.3	-16.5	-17.4	0.7
4109	Gordon	Upper	Male	Free-roaming	Group 2	-17.46	6.07	1.73			N	5.5	10.3	6.5	1.0
4110	Mandarin	Upper	Female	Free-roaming	Group 2	-17.66	6.08	1.25			S	0.0	9.7	1.7	1.7
4111	Sonora	Upper	Female	Free-roaming	Group 2	-16.93	5.86	1.52
4112	Essex	Upper	Female	Free-roaming	Group 2	-18.00	6.64	2.07					3.67
4113	Hemlock	Upper	Male	Free-roaming	Group 2	-17.52	5.85	1.48
4114	Groth	Upper	Male	Free-roaming	Group 2	-17.65	6.63	2.02
4115	Alta	Upper	Female	Free-roaming	Group 2	-17.67	6.16	1.47
4116	Gilman	Upper	Male	Free-roaming	Group 2	-17.38	5.86	0.97
4117	Odessa	Upper	Female	Free-roaming	Group 2	-16.70	5.79	0.63
4118	Omaha	Middle	Male	Free-roaming	Group 2	-17.06	6.13	0.81
4119	Ossian	Upper	Male	Free-roaming	Group 2	-17.05	6.30	1.60
4120	Charco	Upper	Male	Free-roaming	Group 2	-16.78	6.22	1.56
4121	Hodge	Upper	Male	Free-roaming	Group 2	-16.62	5.63	1.21
4122	Endwell	Upper	Female	Free-roaming	Group 2	-17.63	6.17	0.96
4123	Oakland	Upper	Male	Free-roaming	Group 2	-17.28	6.31	1.42
4124	Hollister	Upper	Male	Free-roaming	Group 2	-16.71	6.22	1.89
4125	Homestead	Upper	Male	Free-roaming	Group 2	-18.65	7.88	3.67
4126	Cloverly	Lower	Female	Free-roaming	Group 2	-16.94	5.90	1.10
4127	Syracuse	Upper	Female	Free-roaming	Group 2	-17.17	6.37	0.93
4128	Portland	Upper	Female	Free-roaming	Group 2	-16.61	6.31	1.51
4129	Madison	Upper	Female	Free-roaming	Group 2	-16.89	6.25	1.41
4130	Odana	Upper	Female	Free-roaming	Group 2	-17.06	6.21	1.22
4131	Graton	Upper	Male	Free-roaming	Group 2	-17.28	6.64	1.75
4132	Acacia	Upper	Female	Free-roaming	Group 2	-17.38	6.09	1.28
4133	Woolsey	Upper	Male	Free-roaming	Group 2	-17.44	5.87	0.74
4134	Tucson	Upper	Male	Free-roaming	Group 2	-16.64	5.74	1.69
4135	Casabella	Upper	Female	Free-roaming	Group 2	-17.20	5.95	1.02
4136	Clifton	Middle	Male	Free-roaming	Group 2	-17.01	6.29	1.44
4137	Talent	Middle	Male	Free-roaming	Group 2	-16.81	6.28	1.07
4138	Cortez	Middle	Male	Free-roaming	Group 2	-16.82	5.93	0.61
4139	Collinsville	Lower	Male	Free-roaming	Group 2	-16.48	5.52	0.41
4140	Estero	Upper	Male	Free-roaming	Group 2	-17.04	6.50	0.19
4141	Hobart	Upper	Male	Free-roaming	Group 2	-18.66	9.44	0.08
4142	Highland	Upper	Male	Free-roaming	Group 2	-19.30	7.94	0.01
4143	Harlem	Upper	Female	Free-roaming	Group 2	-18.38	7.26	1.41
4144	Colma	Lower	Female	Free-roaming	Group 2	-18.65	10.31	9.74
4145	Roseville	Upper	Female	Free-roaming	Group 2	-17.98	7.32	2.63
4148	Nixa	Upper	Female	Free-roaming	Group 2	-17.20	6.30	1.95
3728	Vienna	Lower	Female	Free-roaming	Group 1	-19.02	10.96	10.65
3729	Eastmont	Lower	Female	Free-roaming	Group 1	-18.84	10.75	10.88
3730	Huntsville	Lower	Female	Free-roaming	Group 1	-18.76	11.32	12.12
3731	Rocklin	Lower	Male	Free-roaming	Group 1	-19.00	10.93	11.18
3732	Echelon	Lower	Female	Free-roaming	Group 1	-18.80	10.88	11.78
3733	Edmonds	Lower	Male	Free-roaming	Group 1	-18.75	10.62	11.11
3734	Rotterdam	Lower	Male	Free-roaming	Group 1	-19.08	10.71	10.96
3735	Towson	Lower	Male	Free-roaming	Group 1	-18.51	11.14	12.45
3736	Salisbury	Lower	Female	Free-roaming	Group 1	-18.61	10.26	10.68
3737	Coronado	Upper	Male	Free-roaming	Group 1	-18.44	8.83	7.69
3738	Eureka	Upper	Female	Free-roaming	Group 1	-18.59	8.86	1.43
3780	Roxobel	Upper	Female	Free-roaming	Group 1	-18.40	8.56	0.32
3781	Ensley	Upper	Female	Free-roaming	Group 1	-23.23	7.75	2.86
3782	Rockport	Upper	Male	Free-roaming	Group 1	-18.53	8.14	-0.86
3783	Carson	Upper	Male	Free-roaming	Group 1	-17.49	9.56	8.92
3784	Elmhurst	Lower	Male	Free-roaming	Group 1	-18.53	11.03	11.40
3785	Mansfield	Lower	Male	Free-roaming	Group 1	-18.93	10.48	10.96
3786	Sandy	Lower	Female	Free-roaming	Group 1	-18.81	10.69	11.70
3787	Seattle	Middle	Female	Free-roaming	Group 1	-18.87	11.20	12.25
3788	Dubuque	Middle	Male	Free-roaming	Group 1	-19.30	10.73	11.30
3789	Modesto	Lower	Male	Free-roaming	Group 1	-19.02	8.78	5.84
3790	Elmont	Lower	Male	Free-roaming	Group 1	-18.90	10.96	12.20
3791	Elizabeth	Lower	Female	Free-roaming	Group 1	-19.14	10.74	11.74
3792	Sedalia	Upper	Female	Free-roaming	Group 1	-19.28	9.31	4.89
3793	Vidalia	Lower	Female	Free-roaming	Group 1	-18.66	10.59	12.10
3794	Redondo	Upper	Male	Free-roaming	Group 1	-18.79	8.25	1.25
3795	Honolulu	Upper	Female	Free-roaming	Group 1	-17.64	8.46	5.16
3796	Melrose	Upper	Female	Free-roaming	Group 1	-17.56	8.02	3.11
3797	Rialto	Upper	Male	Free-roaming	Group 1	-18.35	8.68	2.32
3798	Chino	Upper	Male	Free-roaming	Group 1	-18.44	10.57	12.03
3830	Salina	Lower	Female	Free-roaming	Group 1	-18.39	10.32	11.01
3831	Carlton	Lower	Male	Free-roaming	Group 1	-18.75	10.91	9.17
3832	Casper	Lower	Male	Free-roaming	Group 1	-18.99	9.87	7.60
3833	Havana	Upper	Female	Free-roaming	Group 1	-17.74	8.25	4.46
3834	Orinda	Upper	Female	Free-roaming	Group 1	-17.45	6.39	NA
3835	Mesquite	Upper	Male	Free-roaming	Group 1	-18.04	8.21	3.39
3836	El Jefe	Lower	Male	Free-roaming	Group 1	-21.22	8.11	1.15
3837	Sattley	Middle	Female	Free-roaming	Group 1	-17.09	7.36	5.20
3838	Elkridge	Upper	Male	Free-roaming	Group 1	-18.63	10.30	10.67
3839	Manlius	Upper	Male	Free-roaming	Group 1	-16.75	7.65	3.78
3840	Smyrna	Lower	Female	Free-roaming	Group 1	-18.22	10.20	11.59
3841	Durham	Lower	Female	Free-roaming	Group 1	-19.25	10.81	11.71
3842	Searcy	Lower	Female	Free-roaming	Group 1	-18.61	10.84	12.46
3855	Horsham	Middle	Male	Free-roaming	Group 1	-18.73	10.98	12.27
3856	Hastings	Upper	Male	Free-roaming	Group 1	-17.97	8.50	3.12
3857	Hamburg	Upper	Male	Free-roaming	Group 1	-18.29	8.05	0.10
3858	Carney	Lower	Male	Free-roaming	Group 1	-18.55	10.57	10.12
3859	CJasper	Upper	Male	Free-roaming	Group 1	-17.40	8.85	7.39
3860	Chillum	Middle	Male	Free-roaming	Group 1	-18.45	10.60	11.23
3861	Haysville	Upper	Male	Free-roaming	Group 1	-19.69	9.45	4.49
3862	Mather	Upper	Male	Free-roaming	Group 1	-18.19	8.54	4.18
3863	Rouse	Upper	Male	Free-roaming	Group 1	-19.82	9.57	2.26
3864	Holbrook	Upper	Male	Free-roaming	Group 1	-17.87	9.13	4.87
3865	Tupelo	Lower	Male	Free-roaming	Group 1	-19.01	10.67	7.72
3866	Hammond	Lower	Male	Free-roaming	Group 1	-17.33	6.58	0.67
3867	Cumberland	Lower	Male	Free-roaming	Group 1	-18.44	11.05	11.21
3868	Marysville	Upper	Female	Free-roaming	Group 1	-18.63	8.61	2.19
3869	Camden	Lower	Female	Free-roaming	Group 1	-18.74	10.67	7.25
3993	Eagan	Lower	Male	Free-roaming	Group 1	-18.93	11.24	8.38
3994	Troy	Upper	Male	Free-roaming	Group 1	-18.50	11.03	11.11
3995	Racine	Upper	Female	Free-roaming	Group 1	-17.98	7.87	2.00
3996	Encinitas	Upper	Female	Free-roaming	Group 1	-19.03	9.33	3.47
3997	Howard	Upper	Male	Free-roaming	Group 1	-17.90	6.45	0.03
3998	El Paso	Upper	Male	Free-roaming	Group 1	-18.14	8.32	4.02
3999	Selma	Middle	Female	Free-roaming	Group 1	-18.29	10.79	11.00
4000	Richfield	Middle	Male	Free-roaming	Group 1	-20.22	10.41	8.28
4001	Enid	Lower	Female	Free-roaming	Group 1	-18.81	10.92	11.66
4002	Eau Claire	Upper	Female	Free-roaming	Group 1	-18.07	9.35	6.95
4003	Seeley	Lower	Female	Free-roaming	Group 1	-18.45	10.96	11.77
4004	Reston	Lower	Male	Free-roaming	Group 1	-19.03	10.65	8.18
4146	Nixa	Upper	Female	Free-roaming	Run 2	-17.06	6.04	2.91
4147	Sattley	Middle	Female	Free-roaming	Run 2	-17.15	5.99	1.54
4082	Edmonds	Lower	Male	Free-roaming	Run 2	-17.11	6.12	1.56
4083	Echelon	Lower	Female	Free-roaming	Run 2	-17.22	6.42	2.04
4084	Rotterdam	Lower	Male	Free-roaming	Run 2	-17.78	6.46	1.61
4085	Seeley	Lower	Female	Free-roaming	Run 2	-16.82	6.27	1.79
4086	Towson	Lower	Male	Free-roaming	Run 2	-17.07	6.09	1.85
4087	Smyrna	Lower	Female	Free-roaming	Run 2	-17.01	6.27	2.14
4088	Eastmont	Lower	Female	Free-roaming	Run 2	-17.19	6.28	1.90
4089	Roxobel	Upper	Female	Free-roaming	Run 2	-16.89	6.26	1.75
4090	Elmhurst	Lower	Male	Free-roaming	Run 2	-16.96	6.34	1.33
4091	CJasper	Upper	Male	Free-roaming	Run 2	-16.52	6.06	2.13
4092	Mather	Upper	Male	Free-roaming	Run 2	-16.99	6.05	1.54
4093	Vienna	Lower	Female	Free-roaming	Run 2	-17.26	6.62	1.92
4094	Durham	Lower	Female	Free-roaming	Run 2	-17.17	6.82	2.11
4095	Huntsville	Lower	Female	Free-roaming	Run 2	-17.26	6.68	2.24
4096	Salisbury	Lower	Female	Free-roaming	Run 2	-17.25	6.05	1.41
4097	Rialto	Upper	Male	Free-roaming	Run 2	-17.03	6.23	1.21
