# Supplementary material for: Evaluating the Effects of Managed Free-Roaming Cat Populations on Prey Through Stable Isotope Analysis: A Pilot Study from British Columbia, Canada
Source: Animals (Basel). 2025 Nov 4;15(21):3204. doi: 10.3390/ani15213204 (PMC12606756; doi:10.3390/ani15213204)
Supplement: Supplementary file 1 [file animals-15-03204-s001.zip › Supplementary Material S6/NS.csv]

iso1	iso2	group	community
6.28	-0.65	1	1
6.36	-0.03	1	1
5.35	0.43	1	1
6.26	0.96	1	1
7.18	-0.12	1	1
7.08	0.87	1	1
6.18	0.34	1	1
5.88	2.53	1	1
5.76	-0.01	1	1
4.95	-0.20	1	1
5.94	0.03	1	1
8.89	7.42	3	1
6.73	1.96	3	1
6.02	1.54	3	1
6.07	1.73	3	1
6.08	1.25	3	1
5.86	1.52	3	1
6.64	2.07	3	1
5.85	1.48	3	1
6.63	2.02	3	1
6.16	1.47	3	1
5.86	0.97	3	1
5.79	0.63	3	1
6.13	0.81	3	1
6.30	1.60	3	1
6.22	1.56	3	1
5.63	1.21	3	1
6.17	0.96	3	1
6.31	1.42	3	1
6.22	1.89	3	1
7.88	3.67	3	1
5.90	1.10	3	1
6.37	0.93	3	1
6.31	1.51	3	1
6.25	1.41	3	1
6.21	1.22	3	1
6.64	1.75	3	1
6.09	1.28	3	1
5.87	0.74	3	1
5.74	1.69	3	1
5.95	1.02	3	1
6.29	1.44	3	1
6.28	1.07	3	1
5.93	0.61	3	1
5.52	0.41	3	1
6.50	0.19	3	1
9.44	0.08	3	1
7.94	0.01	3	1
7.26	1.41	3	1
10.31	9.74	3	1
7.32	2.63	3	1
6.30	1.95	3	1
10.96	10.65	2	1
10.75	10.88	2	1
11.32	12.12	2	1
10.93	11.18	2	1
10.88	11.78	2	1
10.62	11.11	2	1
10.71	10.96	2	1
11.14	12.45	2	1
10.26	10.68	2	1
8.83	7.69	2	1
8.86	1.43	2	1
8.56	0.32	2	1
7.75	2.86	2	1
8.14	-0.86	2	1
9.56	8.92	2	1
11.03	11.40	2	1
10.48	10.96	2	1
10.69	11.70	2	1
11.20	12.25	2	1
10.73	11.30	2	1
8.78	5.84	2	1
10.96	12.20	2	1
10.74	11.74	2	1
9.31	4.89	2	1
10.59	12.10	2	1
8.25	1.25	2	1
8.46	5.16	2	1
8.02	3.11	2	1
8.68	2.32	2	1
10.57	12.03	2	1
10.32	11.01	2	1
10.91	9.17	2	1
9.87	7.60	2	1
8.25	4.46	2	1
8.21	3.39	2	1
8.11	1.15	2	1
7.36	5.20	2	1
10.30	10.67	2	1
7.65	3.78	2	1
10.20	11.59	2	1
10.81	11.71	2	1
10.84	12.46	2	1
10.98	12.27	2	1
8.50	3.12	2	1
8.05	0.10	2	1
10.57	10.12	2	1
8.85	7.39	2	1
10.60	11.23	2	1
9.45	4.49	2	1
8.54	4.18	2	1
9.57	2.26	2	1
9.13	4.87	2	1
10.67	7.72	2	1
6.58	0.67	2	1
11.05	11.21	2	1
8.61	2.19	2	1
10.67	7.25	2	1
11.24	8.38	2	1
11.03	11.11	2	1
7.87	2.00	2	1
9.33	3.47	2	1
6.45	0.03	2	1
8.32	4.02	2	1
10.79	11.00	2	1
10.41	8.28	2	1
10.92	11.66	2	1
9.35	6.95	2	1
10.96	11.77	2	1
10.65	8.18	2	1
6.04	2.91	4	1
5.99	1.54	4	1
6.12	1.56	4	1
6.42	2.04	4	1
6.46	1.61	4	1
6.27	1.79	4	1
6.09	1.85	4	1
6.27	2.14	4	1
6.28	1.90	4	1
6.26	1.75	4	1
6.34	1.33	4	1
6.06	2.13	4	1
6.05	1.54	4	1
6.62	1.92	4	1
6.82	2.11	4	1
6.68	2.24	4	1
6.05	1.41	4	1
6.23	1.21	4	1
