# Supplementary material for: Evaluating the Effects of Managed Free-Roaming Cat Populations on Prey Through Stable Isotope Analysis: A Pilot Study from British Columbia, Canada
Source: Animals (Basel). 2025 Nov 4;15(21):3204. doi: 10.3390/ani15213204 (PMC12606756; doi:10.3390/ani15213204)
Supplement: Supplementary file 1 [file animals-15-03204-s001.zip › Supplementary Material S6/sterilization.csv]

Sample ID	name	subcolony	sex	type	group	d13C	d15N	d34S	sterilized
3728	Vienna	Lower	Female	Free-roaming	Group 1	-19.02	10.96	10.65	01_23
3729	Eastmont	Lower	Female	Free-roaming	Group 1	-18.84	10.75	10.88	01_23
3730	Huntsville	Lower	Female	Free-roaming	Group 1	-18.76	11.32	12.12	01_23
3731	Rocklin	Lower	Male	Free-roaming	Group 1	-19.00	10.93	11.18	01_23
3732	Echelon	Lower	Female	Free-roaming	Group 1	-18.80	10.88	11.78	01_23
3733	Edmonds	Lower	Male	Free-roaming	Group 1	-18.75	10.62	11.11	01_23
3734	Rotterdam	Lower	Male	Free-roaming	Group 1	-19.08	10.71	10.96	01_23
3735	Towson	Lower	Male	Free-roaming	Group 1	-18.51	11.14	12.45	01_23
3736	Salisbury	Lower	Female	Free-roaming	Group 1	-18.61	10.26	10.68	02_23
3737	Coronado	Upper	Male	Free-roaming	Group 1	-18.44	8.83	7.69	02_23
3738	Eureka	Upper	Female	Free-roaming	Group 1	-18.59	8.86	1.43	02_23
3780	Roxobel	Upper	Female	Free-roaming	Group 1	-18.40	8.56	0.32	02_23
3781	Ensley	Upper	Female	Free-roaming	Group 1	-23.23	7.75	2.86	02_23
3782	Rockport	Upper	Male	Free-roaming	Group 1	-18.53	8.14	-0.86	02_23
3783	Carson	Upper	Male	Free-roaming	Group 1	-17.49	9.56	8.92	02_23
3784	Elmhurst	Lower	Male	Free-roaming	Group 1	-18.53	11.03	11.40	01_23
3785	Mansfield	Lower	Male	Free-roaming	Group 1	-18.93	10.48	10.96	01_23
3786	Sandy	Lower	Female	Free-roaming	Group 1	-18.81	10.69	11.70	01_23
3787	Seattle	Middle	Female	Free-roaming	Group 1	-18.87	11.20	12.25	01_23
3788	Dubuque	Middle	Male	Free-roaming	Group 1	-19.30	10.73	11.30	01_23
3789	Modesto	Lower	Male	Free-roaming	Group 1	-19.02	8.78	5.84	01_23
3790	Elmont	Lower	Male	Free-roaming	Group 1	-18.90	10.96	12.20	01_23
3791	Elizabeth	Lower	Female	Free-roaming	Group 1	-19.14	10.74	11.74	01_23
3792	Sedalia	Upper	Female	Free-roaming	Group 1	-19.28	9.31	4.89	02_23
3793	Vidalia	Lower	Female	Free-roaming	Group 1	-18.66	10.59	12.10	02_23
3794	Redondo	Upper	Male	Free-roaming	Group 1	-18.79	8.25	1.25	02_23
3795	Honolulu	Upper	Female	Free-roaming	Group 1	-17.64	8.46	5.16	02_23
3796	Melrose	Upper	Female	Free-roaming	Group 1	-17.56	8.02	3.11	02_23
3797	Rialto	Upper	Male	Free-roaming	Group 1	-18.35	8.68	2.32	02_23
3798	Chino	Upper	Male	Free-roaming	Group 1	-18.44	10.57	12.03	02_23
3830	Salina	Lower	Female	Free-roaming	Group 1	-18.39	10.32	11.01	02_23
3831	Carlton	Lower	Male	Free-roaming	Group 1	-18.75	10.91	9.17	02_23
3832	Casper	Lower	Male	Free-roaming	Group 1	-18.99	9.87	7.60	02_23
3833	Havana	Upper	Female	Free-roaming	Group 1	-17.74	8.25	4.46	03_23
3834	Orinda	Upper	Female	Free-roaming	Group 1	-17.45	6.39	NA	05_23
3835	Mesquite	Upper	Male	Free-roaming	Group 1	-18.04	8.21	3.39	03_23
3836	El Jefe	Lower	Male	Free-roaming	Group 1	-21.22	8.11	1.15	03_23
3837	Sattley	Middle	Female	Free-roaming	Group 1	-17.09	7.36	5.20	06_23
3838	Elkridge	Upper	Male	Free-roaming	Group 1	-18.63	10.30	10.67	03_23
3839	Manlius	Upper	Male	Free-roaming	Group 1	-16.75	7.65	3.78	02_23
3840	Smyrna	Lower	Female	Free-roaming	Group 1	-18.22	10.20	11.59	02_23
3841	Durham	Lower	Female	Free-roaming	Group 1	-19.25	10.81	11.71	02_23
3842	Searcy	Lower	Female	Free-roaming	Group 1	-18.61	10.84	12.46	01_23
3855	Horsham	Middle	Male	Free-roaming	Group 1	-18.73	10.98	12.27	02_23
3856	Hastings	Upper	Male	Free-roaming	Group 1	-17.97	8.50	3.12	02_23
3857	Hamburg	Upper	Male	Free-roaming	Group 1	-18.29	8.05	0.10	04_23
3858	Carney	Lower	Male	Free-roaming	Group 1	-18.55	10.57	10.12	04_23
3859	CJasper	Upper	Male	Free-roaming	Group 1	-17.40	8.85	7.39	04_23
3860	Chillum	Middle	Male	Free-roaming	Group 1	-18.45	10.60	11.23	04_23
3861	Haysville	Upper	Male	Free-roaming	Group 1	-19.69	9.45	4.49	03_23
3862	Mather	Upper	Male	Free-roaming	Group 1	-18.19	8.54	4.18	04_23
3863	Rouse	Upper	Male	Free-roaming	Group 1	-19.82	9.57	2.26	03_23
3864	Holbrook	Upper	Male	Free-roaming	Group 1	-17.87	9.13	4.87	03_23
3865	Tupelo	Lower	Male	Free-roaming	Group 1	-19.01	10.67	7.72	02_23
3866	Hammond	Lower	Male	Free-roaming	Group 1	-17.33	6.58	0.67	03_23
3867	Cumberland	Lower	Male	Free-roaming	Group 1	-18.44	11.05	11.21	03_23
3868	Marysville	Upper	Female	Free-roaming	Group 1	-18.63	8.61	2.19	02_23
3869	Camden	Lower	Female	Free-roaming	Group 1	-18.74	10.67	7.25	02_23
3993	Eagan	Lower	Male	Free-roaming	Group 1	-18.93	11.24	8.38	02_23
3994	Troy	Upper	Male	Free-roaming	Group 1	-18.50	11.03	11.11	02_23
3995	Racine	Upper	Female	Free-roaming	Group 1	-17.98	7.87	2.00	02_23
3996	Encinitas	Upper	Female	Free-roaming	Group 1	-19.03	9.33	3.47	02_23
3997	Howard	Upper	Male	Free-roaming	Group 1	-17.90	6.45	0.03	02_23
3998	El Paso	Upper	Male	Free-roaming	Group 1	-18.14	8.32	4.02	02_23
3999	Selma	Middle	Female	Free-roaming	Group 1	-18.29	10.79	11.00	02_23
4000	Richfield	Middle	Male	Free-roaming	Group 1	-20.22	10.41	8.28	02_23
4001	Enid	Lower	Female	Free-roaming	Group 1	-18.81	10.92	11.66	02_23
4002	Eau Claire	Upper	Female	Free-roaming	Group 1	-18.07	9.35	6.95	02_23
4003	Seeley	Lower	Female	Free-roaming	Group 1	-18.45	10.96	11.77	02_23
4004	Reston	Lower	Male	Free-roaming	Group 1	-19.03	10.65	8.18	02_23
